# Supplementary material for: Cell-Free DNA as a Prognostic Biomarker for Monitoring Muscle-Invasive Bladder Cancer
Source: Int J Mol Sci. 2022 Oct 3;23(19):11732. doi: 10.3390/ijms231911732 (PMC9570339; doi:10.3390/ijms231911732)
Supplement: Supplementary file 1 [file ijms-23-11732-s001.zip]

Archive with 1 entries (1 files):
- ijms-1920137-supplementary.pdf
